# Supplementary material for: Multisensory temporal binding induces an illusory gap/overlap that reduces the expected audiovisual interactions on saccades but not manual responses
Source: PLoS One. 2022 Apr 7;17(4):e0266468. doi: 10.1371/journal.pone.0266468 (PMC8989229; doi:10.1371/journal.pone.0266468)
Supplement: S1 Table — Pair-wised comparisons between the mean latency median nscore of each SOA condition with the reference condition (SOA = 0 ms, grey shaded columns). Statistical analyses followed 3 steps: a normality test (Shapiro-Wilk), a variance test (Levene) and a paired Student’s t-test (single value for the No beep condition). This table reports the outcome of all these tests together with the effect size (Cohen’s d). (XLSX) [file pone.0266468.s001.xlsx]

## Sheet: Modulation effect (all)
Experiments 1a and 1b - Compensating for the Illusory Gap
Condition	No gap					Gap compensated (-½)
	-120 ms	-60 ms	+0 ms	+60 ms	+120 ms	-120 ms	-60 ms	+60 ms	+120 ms
Saccades (Experiment 1a)
Mean n-score	-0.86	-1.03	-0.75	0.04	0.15	-1.88	-1.35	0.72	1.53
Shapiro-Wilk	w=0.94; p=0.5482	w=0.95; p=0.6653	w=0.95; p=0.6663	w=0.93; p=0.4259	w=0.94; p=0.5140	w=0.91; p=0.2085	w=0.90; p=0.1424	w=0.88; p=0.0782	w=0.85; p=0.0363
Levene	w=0.17; p=0.6829	w=0.04; p=0.8387		w=0.89; p=0.3551	w=0.33; p=0.5739	w=0.01; p=0.9142	w=0.55; p=0.4679	w=1.08; p=0.3104	w=3.20; p=0.0872
t-test	t(11)=-1.48; p=0.1665	t(11)=-6.23; p=0.0001		t(11)=9.28; p=0.0000	t(11)=6.98; p=0.0000	t(11)=-11.50; p=0.0000	t(11)=-8.14; p=0.0000	t(11)=20.89; p=0.0000	t(11)=15.23; p=0.0000
Effect size (Cohen)	d=0.42	d=1.09		d=3.61	d=3.40	d=4.21	d=2.15	d=4.48	d=5.31
Significance		***		***	***	***	***	***	***
Manual responses (Experiment 1b)
Mean n-score	-1.77	-1.96	-1.70	-0.95	-0.47	-2.02	-2.05	-0.72	0.70
Shapiro-Wilk	w=0.91; p=0.2423	w=0.85; p=0.0334	w=0.82; p=0.0159	w=0.94; p=0.4450	w=0.92; p=0.2767	w=0.92; p=0.3160	w=0.95; p=0.6371	w=0.95; p=0.6784	w=0.88; p=0.0857
Levene	w=0.88; p=0.3583	w=0.45; p=0.5116		w=0.00; p=0.9887	w=3.15; p=0.0897	w=0.00; p=0.9538	w=0.29; p=0.5970	w=0.48; p=0.4973	w=0.69; p=0.4160
t-test	t(11)=-0.38; p=0.7135	t(11)=-1.85; p=0.0916		t(11)=3.68; p=0.0036	t(11)=7.70; p=0.0000	t(11)=-1.66; p=0.1248	t(11)=-1.88; p=0.0864	t(11)=7.17; p=0.0000	t(11)=14.80; p=0.0000
Effect size (Cohen)	d=0.09	d=0.42		d=1.12	d=2.33	d=0.50	d=0.48	d=1.67	d=3.25
Significance				***	***			***	***
Experiment 2 - Varying the Gap Factor
Condition	No gap
	-120 ms	-60 ms	+0 ms	+60 ms	+120 ms
Gap factor: +½
Mean n-score	-0.60	-0.64	-0.50	-0.42	-0.99
Shapiro-Wilk	w=0.95; p=0.7150	w=0.94; p=0.6898	w=0.91; p=0.4235	w=0.94; p=0.6538	w=0.93; p=0.5972
Levene	w=5.18; p=0.0460	w=1.39; p=0.2653		w=1.20; p=0.2991	w=0.25; p=0.6289
t-test	t(5)=-0.68; p=0.5283	t(5)=-1.08; p=0.3290		t(5)=0.59; p=0.5803	t(5)=-3.05; p=0.0285
Effect size (Cohen)	d=0.26	d=0.41		d=0.28	d=1.95
Significance					*
No gap
Mean n-score	-0.74	-0.76	-0.50	0.15	0.13
Shapiro-Wilk	w=0.90; p=0.3900	w=0.93; p=0.5532	w=0.91; p=0.4235	w=0.98; p=0.9478	w=0.78; p=0.0374
Levene	w=1.28; p=0.2839	w=0.03; p=0.8576		w=0.35; p=0.5663	w=3.91; p=0.0760
t-test	t(5)=-2.35; p=0.0653	t(5)=-7.58; p=0.0006		t(5)=6.67; p=0.0011	t(5)=5.53; p=0.0026
Effect size (Cohen)	d=0.76	d=1.16		d=2.98	d=3.51
Significance		***		***	***
Gap factor: -½
Mean n-score	-1.60	-1.13	-0.50	0.71	1.45
Shapiro-Wilk	w=0.93; p=0.5679	w=0.86; p=0.1738	w=0.91; p=0.4235	w=0.85; p=0.1593	w=0.86; p=0.1992
Levene	w=0.02; p=0.8856	w=0.92; p=0.3603		w=1.48; p=0.2524	w=1.29; p=0.2823
t-test	t(5)=-7.08; p=0.0009	t(5)=-4.57; p=0.0060		t(5)=10.65; p=0.0001	t(5)=8.89; p=0.0003
Effect size (Cohen)	d=3.98	d=1.84		d=4.22	d=4.96
Significance	***	***		***	***
Gap factor: -1
Mean n-score	-1.48	-1.46	-0.50	1.34	1.34
Shapiro-Wilk	w=0.90; p=0.3698	w=0.74; p=0.0173	w=0.91; p=0.4235	w=0.81; p=0.0711	w=0.80; p=0.0566
Levene	w=0.02; p=0.8957	w=0.26; p=0.6202		w=1.68; p=0.2238	w=16.60; p=0.0022
t-test	t(4)=-6.56; p=0.0012	t(4)=-6.12; p=0.0017		t(4)=11.03; p=0.0001	t(4)=3.99; p=0.0105
Effect size (Cohen)	d=3.91	d=3.10		d=3.89	d=2.52
Significance	***	***		***	***
Experiment 3 - MSI with Beeps vs. Gap/Overlap
Condition	Beep conditions (No gap)					Gap conditions (No beep)
	-120 ms	-60 ms	+0 ms	+60 ms	+120 ms	+60 ms	+30 ms	+0 ms	-30 ms	-60 ms
Mean n-score	-1.21	-1.16	-0.54	0.37	0.03	-1.82	-1.02	0.00	0.74	1.15
Shapiro-Wilk	w=0.88; p=0.2912	w=0.98; p=0.9300	w=0.82; p=0.0823	w=0.87; p=0.2347	w=0.94; p=0.6633	w=0.90; p=0.3655	w=0.91; p=0.4126		w=0.80; p=0.0642	w=0.90; p=0.3523
Levene	w=0.02; p=0.8854	w=1.38; p=0.2669		w=4.47; p=0.0607	w=1.28; p=0.2842	na	na		na	na
t-test	t(4)=-4.21; p=0.0084	t(4)=-4.01; p=0.0102		t(4)=5.87; p=0.0020	t(4)=2.93; p=0.0326	t(4)=-8.77; p=0.0003	t(4)=-4.56; p=0.0061		t(4)=4.41; p=0.0069	t(4)=3.25; p=0.0226
Effect size (Cohen)	d=1.35	d=1.82		d=1.78	d=1.70	d=3.58	d=1.86		d=1.80	d=1.33
Significance	***	***		***	*	***	***		***	*
