# Supplementary material for: Multisensory temporal binding induces an illusory gap/overlap that reduces the expected audiovisual interactions on saccades but not manual responses
Source: PLoS One. 2022 Apr 7;17(4):e0266468. doi: 10.1371/journal.pone.0266468 (PMC8989229; doi:10.1371/journal.pone.0266468)
Supplement: S2 Table — Pair-wised comparisons for each SOA condition between the mean latency median nscore of each gap factor and the zero gap factor (grey shaded columns). Statistical analyses followed 3 steps: a normality test (Shapiro-Wilk), a variance test (Levene) and a paired Student’s t-test. This table reports the outcome of all these tests together with the effect size (Cohen’s d). (XLSX) [file pone.0266468.s002.xlsx]

## Sheet: Factor effect (all)
Experiments 1a and 1b - Compensating for the Illusory Gap
SOA	-120 ms		-60 ms		+60 ms		+120 ms
Gap factor	0	-½	0	-½	0	-½	0	-½
Saccades (Experiment 1a)
Mean n-score	-0.86	-1.88	-1.03	-1.35	0.04	0.72	0.15	1.53
Normality (Shapiro-Wilk)	w=0.94; p=0.5482	w=0.91; p=0.2085	w=0.95; p=0.6653	w=0.90; p=0.1424	w=0.93; p=0.4259	w=0.88; p=0.0782	w=0.94; p=0.5140	w=0.85; p=0.0363
Variance (Levene)	w=0.06; p=0.8161		w=0.29; p=0.5931		w=2.84; p=0.1061		w=2.15; p=0.1565
t-test	t(11)=10.30; p=0.0000		t(11)=5.83; p=0.0001		t(11)=-6.56; p=0.0000		t(11)=-8.53; p=0.0000
Effect size (Cohen)	d=3.66		d=1.13		d=2.16		d=3.13
Significance	***		***		***		***
Manual responses (Experiment 1b)
Mean n-score	-1.77	-2.02	-1.96	-2.05	-0.95	-0.72	-0.47	0.70
Normality (Shapiro-Wilk)	w=0.91; p=0.2423	w=0.92; p=0.3160	w=0.85; p=0.0334	w=0.95; p=0.6371	w=0.94; p=0.4450	w=0.95; p=0.6784	w=0.92; p=0.2767	w=0.88; p=0.0857
Variance (Levene)	w=1.00; p=0.3280		w=1.26; p=0.2737		w=0.39; p=0.5405		w=6.18; p=0.0210
t-test	t(11)=1.49; p=0.1638		t(11)=0.62; p=0.5464		t(11)=-1.69; p=0.1183		t(11)=-5.76; p=0.0001
Effect size (Cohen)	d=0.33		d=0.14		d=0.37		d=1.84
Significance							***
Experiment 2 - Varying the Gap Factor
SOA	-120 ms		-60 ms		+60 ms		+120 ms
Gap factor	0	-½	0	-½	0	-½	0	-½
Mean n-score	-0.74	-1.60	-0.76	-1.13	0.15	0.71	0.13	1.45
Normality (Shapiro-Wilk)	w=0.90; p=0.3900	w=0.93; p=0.5679	w=0.93; p=0.5532	w=0.86; p=0.1738	w=0.98; p=0.9478	w=0.85; p=0.1593	w=0.78; p=0.0374	w=0.86; p=0.1992
Variance (Levene)	w=0.58; p=0.4652		w=1.19; p=0.3016		w=3.09; p=0.1092		w=3.75; p=0.0817
t-test	t(5)=5.95; p=0.0019		t(5)=3.26; p=0.0225		t(5)=-5.24; p=0.0034		t(5)=-5.87; p=0.0020
Effect size (Cohen)	d=2.51		d=1.09		d=2.06		d=3.61
Significance	***		*		***		***
SOA	-120 ms		-60 ms		+60 ms		+120 ms
Gap factor	0	-1	0	-1	0	-1	0	-1
Mean n-score	-0.74	-1.48	-0.76	-1.46	0.15	1.34	0.13	1.34
Normality (Shapiro-Wilk)	w=0.90; p=0.3900	w=0.90; p=0.3698	w=0.93; p=0.5532	w=0.74; p=0.0173	w=0.98; p=0.9478	w=0.81; p=0.0711	w=0.78; p=0.0374	w=0.80; p=0.0566
Variance (Levene)	w=1.17; p=0.3044		w=0.40; p=0.5407		w=2.31; p=0.1596		w=23.80; p=0.0006
t-test	t(5)=4.98; p=0.0042		t(5)=5.57; p=0.0026		t(5)=-4.92; p=0.0044		t(5)=-2.93; p=0.0327
Effect size (Cohen)	d=2.29		d=2.31		d=2.56		d=1.68
Significance	***		***		***		*
SOA	-120 ms		-60 ms		+60 ms		+120 ms
Gap factor	0	+½	0	+½	0	+½	0	+½
Mean n-score	-0.74	-0.60	-0.76	-0.64	0.15	-0.42	0.13	-0.99
Normality (Shapiro-Wilk)	w=0.90; p=0.3900	w=0.95; p=0.7150	w=0.93; p=0.5532	w=0.94; p=0.6898	w=0.98; p=0.9478	w=0.94; p=0.6537	w=0.78; p=0.0374	w=0.93; p=0.5972
Variance (Levene)	w=0.73; p=0.4120		w=1.80; p=0.2094		w=2.39; p=0.1531		w=7.96; p=0.0181
t-test	t(5)=-0.78; p=0.4725		t(5)=-1.14; p=0.3067		t(5)=3.10; p=0.0269		t(5)=9.48; p=0.0002
Effect size (Cohen)	d=0.35		d=0.39		d=1.93		d=5.64
Significance					*		***
Experiment 3 - MSI with Beeps vs. Gap/Overlap
SOA	-120 ms		-60 ms		+0 ms		+60 ms		+120 ms
Condition group	Beep	Gap	Beep	Gap	Beep	Gap	Beep	Gap	Beep	Gap
Mean n-score	-1.21	-1.82	-1.16	-1.02	-0.54	0.00	0.37	0.74	0.03	1.15
Normality (Shapiro-Wilk)	w=0.88; p=0.2912	w=0.90; p=0.3655	w=0.98; p=0.9300	w=0.91; p=0.4126	w=0.82; p=0.0823		w=0.87; p=0.2347	w=0.80; p=0.0642	w=0.94; p=0.6633	w=0.90; p=0.3523
Variance (Levene)	w=0.26; p=0.6204		w=2.61; p=0.1373				w=4.36; p=0.0634		w=15.05; p=0.0031
t-test	t(5)=1.66; p=0.1582		t(5)=-0.53; p=0.6193		t(5)=-3.30; p=0.0214		t(5)=-1.32; p=0.2447		t(5)=-3.50; p=0.0173
Effect size (Cohen)	d=1.13		d=0.32		d=1.91		d=0.72		d=1.75
Significance					*				*
